# Supplementary material for: Attitudes of Australians with inflammatory arthritis to biologic therapy and biosimilars
Source: Rheumatol Adv Pract. 2022 Nov 10;6(3):rkac099. doi: 10.1093/rap/rkac099 (PMC9682816; doi:10.1093/rap/rkac099)
Supplement: rkac099_Supplementary_Data [file rkac099_supplementary_data.zip]

Archive with 2 entries (2 files):
- Supplementary File 2_Table S1.pdf
- Supplementary File 1_Survey Questions.pdf
